# Supplementary material for: Mediators and moderators in the relationship between maternal childhood adversity and children's emotional and behavioural development: a systematic review and meta-analysis
Source: Psychol Med. 2022 Jun 22;52(10):1817–37. doi: 10.1017/S0033291722001775 (PMC9340854; doi:10.1017/S0033291722001775)
Supplement: Supplementary file 1 [file S0033291722001775sup.zip]

Archive with 2 entries (2 files):
- S0033291722001775sup001.docx
- S0033291722001775sup002.docx
